# Supplementary material for: Anticancer Effects of 6-Gingerol through Downregulating Iron Transport and PD-L1 Expression in Non-Small Cell Lung Cancer Cells
Source: Cells. 2023 Nov 15;12(22):2628. doi: 10.3390/cells12222628 (PMC10670414; doi:10.3390/cells12222628)
Supplement: Supplementary file 1 [file cells-12-02628-s001.zip]

Archive with 1 entries (1 files):
- cells-2680640-supplementary.pdf
